# Supplementary material for: Psychological and Physical Changes Caused by COVID-19 Pandemic in Elementary and Junior High School Teachers: A Cross-Sectional Study
Source: Int J Environ Res Public Health. 2022 Jun 21;19(13):7568. doi: 10.3390/ijerph19137568 (PMC9265812; doi:10.3390/ijerph19137568)
Supplement: Supplementary file 1 [file ijerph-19-07568-s001.zip]

Archive with 1 entries (1 files):
- ijerph-1760610-supplementary.pdf
